# Supplementary material for: Pharmacometabolomics Enables Real-World Drug Metabolism Sciences
Source: Metabolites. 2025 Jan 10;15(1):39. doi: 10.3390/metabo15010039 (PMC11767479; doi:10.3390/metabo15010039)
Supplement: Supplementary file 1 [file metabolites-15-00039-s001.zip]

Archive with 1 entries (1 files):
- metabolites-3371789-supplementary.pdf
